# Supplementary material for: Effects of strip cropping with reducing row spacing and super absorbent polymer on yield and water productivity of oat (Avena sativa L.) under drip irrigation in Inner Mongolia, China
Source: Sci Rep. 2022 Jul 6;12:11441. doi: 10.1038/s41598-022-15418-w (PMC9259646; doi:10.1038/s41598-022-15418-w)
Supplement: Supplementary file 1 — Supplementary Information. [file 41598_2022_15418_MOESM1_ESM.xlsx]

## Sheet: Yield and its components
	Year 2019										Year 2020
Treatment										Treatment
Planting method	Super absorbent polymer	Spike number(plants m-2)	Spike length (cm)	Kernel number per spike	Grain weight per spike (g)	Thousand-grain weight (g)	Grain yield（kg/ha）	Above ground biomass（kg/ha）		Planting method	Super absorbent polymer	Spike number(plants m-2)	Spike length (cm)	Kernel number per spike	Grain weight per spike (g)	Thousand-grain weight (g)	Grain yield（kg/ha）	Above ground biomass（kg/ha）
PA	N	650.525	14.7	51	1.36	22.869	3571.6	10872.5		PA	N	613.943	13.54	45	1.14	21.99	2658.13	11393.5
		635.382	15.3	54	1.57	21.906	3535.61	10980.4				609.745	14.33	50	1.07	21.95	2394.21	11162.1
		641.229	16	54	1.43	23.877	3437.92	10858.8				626.087	14.54	48	1.22	22.08	2473.04	11129.5
	Y	671.364	15.5	58	1.65	24.633	4060.29	12385.8			Y	634.783	14.15	52	1.25	22.93	2872.36	12855.4
		680.51	16.1	53	1.47	24.021	4087.46	12382.3				650.525	15.81	49	1.24	23.32	2714.69	12675.4
		653.073	15.1	55	1.61	23.067	4160.49	12334.4				651.124	14.68	50	1.31	22.12	2704.41	12826.2
PB	N	657.721	16.6333	58	1.52	23.499	3885.27	11883.7		PB	N	646.777	14.36	51	1.19	22.34	2612.42	12567.4
		655.772	15.7333	55	1.49	23.31	3901.8	11805.9				639.73	15.57	50	1.23	22.53	2609.16	12691.5
		674.813	15.5333	58	1.7	23.337	3875.27	11917.1				637.331	14.75	48	1.22	21.98	2649.33	12604.4
	Y	689.205	16.1333	67	1.76	24.381	4866.88	13538.2			Y	671.964	15.63	60	1.56	23.83	3206.05	13580.9
		699.55	17.2333	61	1.65	23.868	4726.66	13252.9				669.715	16.02	55	1.35	22.98	3317.21	13680.9
		677.961	17.1333	63	1.67	23.913	4681.15	13388.2				674.063	15.91	52	1.27	22.49	3203.82	13521.6
PC	N	603.298	14.5667	44	1.39	22.401	2943.14	10055		PC	N	608.396	14.05	40	1.1	21.46	2159.41	10708.1
		589.805	13.6	46	1.24	22.482	3046.63	10066.1				592.054	13.78	39	1.04	21.91	2120.5	10563.6
		607.346	13.8	49	1.194	22.734	2863.06	9896.61				585.007	12.78	42	0.99	20.75	2087.15	10455.2
	Y	639.58	15.5333	50	1.51	22.662	3523.98	10983.3			Y	632.534	14.15	45	1.21	21.74	2412.91	11480.7
		624.138	15.1333	49	1.33	22.59	3390.58	11036.1				624.738	13.91	41	1.05	22.05	2486.43	11647.5
		645.877	15.1333	53	1.26	22.581	3637.93	11175				608.396	14.61	50	1.14	21.37	2520.7	11580.8

## Sheet: Year 2019 soil water
Soil gravimetric water content																																					80-100cm
Treatment		0-10cm							10-20cm							20-40cm							40-60cm							60-80cm							80-100cm
Planting method	Super absorbent polymer	Sowing	Tillring	Jointing	Anthesis	Filling	Maturity		Sowing	Tillring	Jointing	Anthesis	Filling	Maturity		Sowing	Tillring	Jointing	Anthesis	Filling	Maturity		Sowing	Tillring	Jointing	Anthesis	Filling	Maturity		Sowing	Tillring	Jointing	Anthesis	Filling	Maturity		Sowing	Tillring	Jointing	Anthesis	Filling	Maturity
PA	N	9.51	3.53	12.94	11.14	7.86	8.48		11.13	5.14	11.84	12.39	8.37	9.21		11.93	8.35	11.08	12.23	8.51	10.28		12.23	9.91	11.94	11.19	11.55	10.3		11.22	10.29	10.26	11.48	10.53	10.15		10.88	10.57	11.48	11.77	10.68	10.56
		9.25	3.52	13.33	10.45	8.59	8.59		12.68	4.41	10.98	13.39	8.46	9.11		12.07	8.74	11.15	13.12	7.44	10.92		10.73	9.46	11.57	10.71	9.37	10.4		10.64	10.44	10.09	11.11	11.12	10.94		10.62	11.32	11.73	11.19	11.72	10.23
		9.06	3.48	13.09	11.39	8.09	8.82		11.28	4.86	11.32	13.29	9.02	9.64		11.89	8.64	12.07	14.04	8.27	10.98		11.08	10.46	11.89	10.88	10.73	9.9		11.05	9.85	10.15	11.08	10.09	11.08		11.56	11	12.12	10.79	10.52	10.31
	Y	9.51	4.76	14.83	10.32	9.23	8.43		11.13	7.51	11.61	15.97	9.99	11.14		11.93	8.99	12.1284	12.7	9.49	10.74		12.23	10.1	12.31	11.78	11.17	10.03		11.22	10.59	10.61	10.95	11.39	10.57		10.88	10.65	11.68	11.59	11.62	9.74
		9.25	3.92	13.07	11.3	8.78	8.7		12.68	5.92	12.93	15.09	10.24	10.19		12.07	9.14	11.96	12.46	8.84	11.27		10.73	10.93	11.38	11.09	10.54	10.32		10.64	9.42	10.47	11.31	10.25	10.49		10.62	10.4573	11.8173	11.22	10.75	10.19
		9.06	4.44	13.65	10.95	9.58	8.79		11.28	6.88	12.37	15.27	10.06	10.59		11.89	8.54	12.35	14.96	8.85	12.07		11.08	9.69	11.78	11.06	10.99	10.64		11.05	9.95	10.25	11.22	10.94	10.08		11.56	11.03	11.9	11.1	11.27	10.05
PB	N	9.51	3.95	13.35	10.84	9.03	8.84		11.13	4.48	11.56	13.3	8.97	9.45		11.93	8.21	10.96	13.8	8.68	10.98		12.23	9.98	11.41	11.13	10.85	10.18		11.22	9.72	10.93	10.92	11.23	11.07		10.88	10.59	10.44	10.87	10.28	10.27
		9.25	3.17	14.04	11.94	9.14	8.07		12.68	4.97	10.67	13.81	9.3	9.44		12.07	9.06	12.52	13.66	7.75	10.47		10.73	11.03	12.19	10.18	9.43	10.15		10.64	9.46	11.11	10.55	10.14	9.43		10.62	10.73	11.76	10.99	10.09	10.56
		9.06	3.56	12.98	10.62	9.49	8.66		11.28	4.94	10.36	12.57	9.34	10.15		11.89	8.65	11.64	12.98	8.57	11.05		11.08	10.21	11.38	11.22	11.17	10.05		11.05	9.82	10.5	11.87	10.71	10.3		11.56	11.08	12.09	11.05	10.34	10.09
	Y	9.51	4.56	14.58	10.96	9.28	9.43		11.13	7.19	13.1	15.6108	10.81	11.39		11.93	9.12	11.71	13.73	9.71	11.83		12.23	10.74	12.61	12.19	10.34	11.41		11.22	10.85	10.94	11.48	11.07	10.69		10.88	10.85	12.32	11.34	10.27	10.53
		9.25	5.3	14.67	11.77	9.62	9.31		12.68	6.8	13.18	15.278	10.95	11.0033		12.07	9.54	12.05	14.29	9.69	11.87		10.73	10.33	11.15	11.42	11.16	11.346		10.64	10.12	10.57	11.74	10.58	10.49		10.62	10.43	11.93	11.37	11.29	10.2
		9.06	5.14	14.69	11.46	8.99	9.07		11.28	7.34	13.58	16.06	11.41	10.9367		11.89	10.12	12.96	14.62	9.84	11.72		11.08	11.5	12.02	10.86	11.47	11.26		11.05	9.45	10.89	11.09	10	10.51		11.56	10.26	11.66	10.15	11.23	10.47
PC	N	9.51	3.12	13.71	11.07	8.39	6.73		11.13	5.27	10.14	13.57	8.46	8.12		11.93	8.32	11.47	13.24	8.74	10.84		12.23	10.01	10.97	11.29	10.15	10.43		11.22	9.96	10.23	11.08	10.74	9.95		10.88	10.53	10.42	10.62	10.27	10.38
		9.25	3.47	13.32	9.64	8.32	9.87		12.68	3.91	11.09	12.34	8.63	9.48		12.07	8.95	11.81	12.71	7.35	10.02		10.73	9.54	11.05	10.34	10.04	9.74		10.64	10.28	10.05	10.73	10.65	11.03		10.62	11.09	11.78	11.95	10.67	10.93
		9.06	2.99	13.09	10.43	8.69	8.65		11.28	4.72	10.78	13.06	9.06	9.61		11.89	7.99	12.05	13.08	8.09	11.36		11.08	9.84	11.18	10.73	10.53	10.09		11.05	8.99	10.34	11.24	9.94	10.38		11.56	10.21	12.05	10.59	10.88	11.24
	Y	9.51	3.74	12.88	11.74	9.08	9.2		11.13	6.74	12.39	14.37	9.28	9.99474		11.93	8.83	11.07	13.06	8.13	11.29		12.23	10.41	11.58	11.08	10.68	10.83		11.22	9.94	10.73	10.89	11.01	10.45		10.88	10.5615	11.6901	11.25	11.0623	9.76366
		9.25	3.75	13.99	10.94	9.16	9.04		12.68	5.76	13.05	14.3	10.43	10.0603		12.07	9.45	12.09	13.77	7.46	11.75		10.73	10.16	11.17	10.85	10.28	10.94		10.64	10.89	10.5	11.08	10.75	10.37		10.62	10.3175	12.2542	11.08	10.8382	9.56701
		9.06	4.39	13.09	11.16	8.57	9.12		11.28	6.77	12.35	12.98	11.05	9.82		11.89	8.72	11.56	12.26	9.01	11.01		11.08	10.34	12.08	11.48	10.42	10.09		11.05	9.79	10.48	11.64	10.25	10.35		11.56	11.01	11.8572	10.78	10.4394	10.4067
Soil water storage（mm）
Treatment		0-10cm							10-20cm							20-40cm							40-60cm							60-80cm							80-100cm
Planting method	Super absorbent polymer	Sowing	Tillring	Jointing	Anthesis	Filling	Maturity		Sowing	Tillring	Jointing	Anthesis	Filling	Maturity		Sowing	Tillring	Jointing	Anthesis	Filling	Maturity		Sowing	Tillring	Jointing	Anthesis	Filling	Maturity		Sowing	Tillring	Jointing	Anthesis	Filling	Maturity		Sowing	Tillring	Jointing	Anthesis	Filling	Maturity
PA	N	11.8873	4.6035	17.6641	15.6888	10.8468	11.9144		16.5383	7.63658	16.7595	18.5357	13.936	12.6102		34.597	24.215	32.132	35.467	24.679	29.812		36.4454	29.5318	35.5812	33.3462	34.419	30.694		32.9868	30.2526	30.1644	33.7512	30.9582	29.841		31.7696	30.8644	33.5216	34.3684	31.1856	31.1856
		11.5623	4.59046	18.1964	14.7171	11.8542	12.0689		18.8414	6.55201	15.5422	20.0318	13.7847	12.7458		35.003	25.346	32.335	38.048	21.576	31.668		31.9754	28.1908	34.4786	31.9158	27.9226	30.992		31.2816	30.6936	29.6646	32.6634	32.6928	32.1636		31.0104	33.0544	34.2516	32.6748	34.2224	34.2224
		11.3248	4.5383	17.8688	16.0409	11.1642	12.3921		16.7611	7.22058	16.0235	19.8822	14.5867	13.5895		34.481	25.056	35.003	40.716	23.983	31.842		33.0184	31.1708	35.4322	32.4224	31.9754	29.502		32.487	28.959	29.841	32.5752	29.6646	32.5752		33.7552	32.12	35.3904	31.5068	30.7184	30.7184
	Y	11.8873	6.05077	19.8287	14.3964	12.3067	11.3665		16.5383	11.028	16.1372	23.2493	16.1932	14.5914		34.597	26.071	35.1724	36.83	27.521	31.146		36.4454	30.098	36.6838	35.1044	33.2866	29.8894		32.9868	31.1346	31.1934	32.193	33.4866	31.0758		31.7696	31.098	34.1056	33.8428	33.9304	33.9304
		11.5623	4.98298	17.4755	15.7635	11.7067	11.7305		18.8414	8.69317	17.9719	21.9681	14.8123	14.9565		35.003	26.506	34.684	36.134	25.636	32.683		31.9754	32.5714	33.9124	33.0482	31.4092	30.7536		31.2816	27.6948	30.7818	33.2514	30.135	30.8406		31.0104	30.5354	34.5066	32.7624	31.39	31.39
		11.3248	5.64399	18.251	15.2753	12.7733	11.8518		16.7611	10.1029	17.1936	22.2302	15.3937	14.6936		34.481	24.766	35.815	43.384	25.665	35.003		33.0184	28.8762	35.1044	32.9588	32.7502	31.7072		32.487	29.253	30.135	32.9868	32.1636	29.6352		33.7552	32.2076	34.748	32.412	32.9084	32.9084
PB	N	11.8873	5.00755	17.621	14.9953	11.8594	11.9045		16.5383	6.64522	15.8774	18.4304	13.5589	12.8933		34.597	23.809	31.784	40.02	25.172	31.842		36.4454	29.7404	34.0018	33.1674	32.333	30.3364		32.9868	28.5768	32.1342	32.1048	33.0162	32.5458		31.7696	30.9228	30.4848	31.7404	30.0176	30.0176
		11.5623	4.01872	18.5318	16.517	12.0039	10.8676		18.8414	7.37204	14.655	19.1371	13.5445	13.3677		35.003	26.274	36.308	39.614	22.475	30.363		31.9754	32.8694	36.3262	30.3364	28.1014	30.247		31.2816	27.8124	32.6634	31.017	29.8116	27.7242		31.0104	31.3316	34.3392	32.0908	29.4628	29.4628
		11.3248	4.51314	17.1326	14.691	12.4635	11.6621		16.7611	7.32754	14.2292	17.4188	14.5632	13.4252		34.481	25.085	33.756	37.642	24.853	32.045		33.0184	30.4258	33.9124	33.4356	33.2866	29.949		32.487	28.8708	30.87	34.8978	31.4874	30.282		33.7552	32.3536	35.3028	32.266	30.1928	30.1928
	Y	11.8873	5.67922	18.8242	14.5585	11.8629	12.1961		16.5383	10.2773	17.5619	20.934	15.5423	15.21		34.597	26.448	33.959	39.817	28.159	34.307		36.4454	32.0052	37.5778	36.3262	30.8132	34.0018		32.9868	31.899	32.1636	33.7512	32.5458	31.4286		31.7696	31.682	35.9744	33.1128	29.9884	29.9884
		11.5623	6.60085	18.9404	15.6345	12.2976	12.0409		18.8414	9.71981	17.6691	20.4876	15.0147	15.407		35.003	27.666	34.945	41.441	28.101	34.423		31.9754	30.7834	33.227	34.0316	33.2568	33.8111		31.2816	29.7528	31.0758	34.5156	31.1052	30.8406		31.0104	30.4556	34.8356	33.2004	32.9668	32.9668
		11.3248	6.40157	18.9663	15.2227	11.4922	11.7305		16.7611	10.4917	18.2053	21.5363	14.9238	16.0543		34.481	29.348	37.584	42.398	28.536	33.988		33.0184	34.27	35.8196	32.3628	34.1806	33.5548		32.487	27.783	32.0166	32.6046	29.4	30.8994		33.7552	29.9592	34.0472	29.638	32.7916	32.7916
PC	N	11.8873	4.15625	19.5059	15.4242	11.5363	9.422		16.5383	7.72046	14.1561	19.1672	12.0607	12.9023		34.597	24.128	33.263	38.396	25.346	31.436		36.4454	29.8298	32.6906	33.6442	30.247	31.0814		32.9868	29.2824	30.0762	32.5752	31.5756	29.253		31.7696	30.7476	30.4264	31.0104	29.9884	29.9884
		11.5623	4.62249	18.951	13.4317	11.44	13.818		18.8414	5.72808	15.4823	17.4298	14.0807	13.1616		35.003	25.955	34.249	36.859	21.315	29.058		31.9754	28.4292	32.929	30.8132	29.9192	29.0252		31.2816	30.2232	29.547	31.5462	31.311	32.4282		31.0104	32.3828	34.3976	34.894	31.1564	31.1564
		11.3248	3.98307	18.6238	14.5325	11.9487	12.11		16.7611	6.91472	15.0496	18.4468	14.2738	13.8174		34.481	23.171	34.945	37.932	23.461	32.944		33.0184	29.3232	33.3164	31.9754	31.3794	30.0682		32.487	26.4306	30.3996	33.0456	29.2236	30.5172		33.7552	29.8132	35.186	30.9228	31.7696	31.7696
	Y	11.8873	4.86969	17.6345	16.1425	12.2731	12.4353		16.5383	9.85585	17.0881	19.8929	14.5457	13.9361		34.597	25.607	32.103	37.874	23.577	32.741		36.4454	31.0218	34.5084	33.0184	31.8264	32.2734		32.9868	29.2236	31.5462	32.0166	32.3694	30.723		31.7696	30.8397	34.1352	32.85	32.3019	32.3019
		11.5623	4.88271	19.1543	15.0425	12.3813	12.2191		18.8414	8.4228	17.9983	19.796	14.6411	15.6631		35.003	27.405	35.061	39.933	21.634	34.075		31.9754	30.2768	33.2866	32.333	30.6344	32.6012		31.2816	32.0166	30.87	32.5752	31.605	30.4878		31.0104	30.127	35.7823	32.3536	31.6476	31.6476
		11.3248	5.71602	17.9221	15.345	11.5838	12.3272		16.7611	9.89971	17.0329	17.9686	14.2914	16.5942		34.481	25.288	33.524	35.554	26.129	31.929		33.0184	30.8132	35.9984	34.2104	31.0516	30.0682		32.487	28.7826	30.8112	34.2216	30.135	30.429		33.7552	32.1492	34.6231	31.4776	30.4831	30.4831
Total water sotorage（mm）
Treatment										Treatment								Sources of crop water consumption
Planting method	Super absorbent polymer	Sowing	Tillring	Jointing	Anthesis	Filling	Maturity			Planting method	Super absorbent polymer	Soil water storage consumption	Total crop water consumption	Rainfall	Irrigation	Grain yield	WUE	Soil water storage consumption Ratio	Precipitation Ration	Irrigation ration
PA	N	131.238	96.8513	135.658	137.406	115.066	121.697			PA	N	9.54048	425.44	285.8	130.1	3571.6	8.39506	2.24249	67.1774	30.5801
		128.393	97.7337	134.804	137.387	109.36	118.044					10.3486	426.249	285.8	130.1	3535.61	8.29471	2.42783	67.0501	30.5221
		129.341	100.106	139.718	140.568	112.428	116.216					13.1244	429.024	285.8	130.1	3437.92	8.01335	3.05913	66.6163	30.3246
	Y	131.238	104.346	141.928	143.423	123.238	126.164				Y	5.07351	411.544	285.8	120.67	4060.29	9.866	1.2328	69.4459	29.3213
		128.393	103.289	138.55	139.676	114.954	120.924					7.46893	413.939	285.8	120.67	4087.46	9.87455	1.80435	69.044	29.1516
		129.341	101.597	141.112	146.26	119.491	121.514					7.82694	414.297	285.8	120.67	4160.49	10.0423	1.88921	68.9843	29.1265
PB	N	131.238	96.125	129.769	138.353	112.941	116.994			PB	N	14.2437	419.044	285.8	119	3885.27	9.27176	3.3991	68.2029	28.398
		128.393	101.866	140.16	137.695	105.588	114.308					14.0845	418.885	285.8	119	3901.8	9.31474	3.36238	68.2288	28.4088
		129.341	99.7051	134.333	135.453	115.359	117.274					12.0665	416.866	285.8	119	3875.27	9.29619	2.89457	68.5591	28.5463
	Y	131.238	106.092	143.897	144.748	116.366	128.649				Y	2.58877	400.189	285.8	111.8	4866.88	12.1615	0.646886	71.4163	27.9368
		128.393	105.226	139.617	144.795	121.637	125.703					2.68921	400.289	285.8	111.8	4726.66	11.8081	0.671816	71.3984	27.9298
		129.341	110.47	144.622	141.158	121.924	128.119					1.22141	398.821	285.8	111.8	4681.15	11.7375	0.306254	71.6611	28.0326
PC	N	131.238	96.5821	130.042	137.642	109.178	120.709			PC	N	10.5284	418.928	285.8	122.6	2943.14	7.0254	2.51317	68.2217	29.2651
		128.393	97.1176	136.009	133.428	107.911	114.83					13.5624	421.962	285.8	122.6	3046.63	7.22016	3.21413	67.7311	29.0547
		129.341	93.2052	137.121	133.809	112.833	116.219					13.1214	421.521	285.8	122.6	2863.06	6.79221	3.11286	67.802	29.0851
	Y	131.238	102.194	135.469	139.778	114.524	126.206				Y	5.03164	406.332	285.8	115.5	3523.98	8.67268	1.23831	70.3366	28.4251
		128.393	101.114	141.283	139.458	110.938	121.402					6.99095	408.291	285.8	115.5	3390.58	8.30433	1.71225	69.9991	28.2887
		129.341	103.866	139.101	134.556	113.539	123.688					5.65289	406.953	285.8	115.5	3637.93	8.93944	1.38908	70.2293	28.3817
Rainfal（mm)
		S-T	T-J	J-A	A-F	F-M	Total
		34.6	43.2	90.6	37	80.4	285.8
Irrigation（mm）
Treatments		S-T	T-J	J-A	A-F	F-M	Total
PA	N	19.1	41.8	44.3	24.9		130.1
	Y	19.1	39.5	37.67	24.4		120.67
PB	N	19.1	41.1	32.5	26.3		119
	Y	19.1	35.5	31.5	25.7		111.8
PC	N	19.1	41.1	34	28.4		122.6
	Y	19.1	39.1	32.4	24.9		115.5

## Sheet: Year 2020 soil water
Soil gravimetric water content
Treatment		0-10cm							10-20cm							20-40cm							40-60cm							60-80cm							80-100cm
Planting method	Super absorbent polymer	Sowing	Tillring	Jointing	Anthesis	Filling	Maturity		Sowing	Tillring	Jointing	Anthesis	Filling	Maturity		Sowing	Tillring	Jointing	Anthesis	Filling	Maturity		Sowing	Tillring	Jointing	Anthesis	Filling	Maturity		Sowing	Tillring	Jointing	Anthesis	Filling	Maturity		Sowing	Tillring	Jointing	Anthesis	Filling	Maturity
PA	N	9.08	3.86	9.84	11.56	8.58	9.67		9.12	5.34	10.45	11.64	9.89	9.86		11.55	9.05	11.88	12.91	10.23	10.04		12.12	12.25	12.39	12.09	10.03	10.91		12.15	10.6	10.93	11.91	11.3	10.85		11.88	10.65	11.48	11.87	11.58	11.18
		9.15	4.27	9.15	10.86	9.05	8.85		10.33	5.24	11.05	13.05	9.57	9.41		12.42	9.14	11.29	12.49	10.37	10.19		11.98	11.34	10.97	13.21	10.54	10.14		12.06	11.04	11.05	12.23	11.95	12.01		10.95	11.03	11.13	12.23	11.25	11.07
		9.46	4.95	9.09	10.68	8.32	8.64		11.29	6.01	11.1	13.99	9.44	9.95		11.39	9.34	12.02	13.36	11.16	11.08		12.03	11.43	12.08	12.55	10.39	10.06		11.75	10.68	10.51	12.04	11.46	11.56		10.66	10.98	12.12	12.37	11.43	11.35
	Y	9.08	5.37	9.32	10.58	8.74	9.19		9.12	6.54	12.55	14.03	10.52	11.58		11.55	9.79	13.01	13.49	10.27	10.74		12.12	11.27	12.28	13.08	10.34	10.21		12.15	11.05	10.96	11.53	11.86	11.03		11.88	11.08	11.08	11.87	11.47	11.83
		9.15	4.49	9.63	11.04	8.87	9.37		10.33	7.91	13.29	13.99	11.39	10.75		12.42	10.21	12.76	14.58	11.16	11.03		11.98	11.15	11.89	12.59	10.42	11.09		12.06	10.47	11.04	11.83	11.45	11.32		10.95	11.3	11.37	12.02	12.14	11.07
		9.46	4.84	9.95	10.95	9.05	8.86		11.29	8.13	13.58	15.02	10.17	10.41		11.39	10.05	12.95	12.78	10.46	10.07		12.03	12.09	12.82	12.26	10.94	11.69		11.75	10.92	10.02	12.17	11.23	12.14		10.66	10.53	12.09	12.31	11.89	11.71
PB	N	9.08	4.33	10.04	10.94	9.16	9.45		9.12	6.63	10.19	11.81	9.75	10.4		11.55	9.12	12.66	14.08	10.93	10.08		12.12	11.24	11.81	13.75	10.48	10.38		12.15	10.85	11.09	12.09	11.49	11.72		11.88	10.66	11.04	11.18	11.27	11.26
		9.15	4.77	9.19	11.07	9.01	9.34		10.33	4.83	10.42	14.5	9.75	11.25		12.42	9.34	12.17	12.75	10.81	10.64		11.98	10.53	12.31	12.53	10.35	11.12		12.06	11.06	10.91	11.85	10.39	11.11		10.95	11.04	10.98	12.29	12.056	11.55
		9.46	4.07	9.26	11.16	8.99	9.19		11.29	5.09	11.92	13	10.58	8.54		11.39	9.16	12.03	13.07	11.35	10.75		12.03	11.45	11.35	12.22	10.15	10.07		11.75	10.98	10.65	12.38	11.93	11.07		10.66	10.85	12.15	12.97	11.86	11.88
	Y	9.08	4.85	10.46	11.87	9.58	10.08		9.12	7.96	13.17	15.29	11.22	11.58		11.55	10.63	13.65	13.62	11.13	11.43		12.12	11.84	12.87	12.04	11.11	11.15		12.15	10.48	10.94	11.94	11.59	11.02		11.88	10.74	12.05	12.14	11.65	10.92
		9.15	5.03	11.27	11.31	10.32	9.97		10.33	7.63	13.94	14.63	11.31	11.74		12.42	10.18	12.95	13.41	11.44	11.47		11.98	11.96	12.32	12.28	10.43	11.53		12.06	11.22	10.87	11.87	11.63	11.58		10.95	11.26	11.49	12.61	12.14	10.98
		9.46	5.26	12.96	11.13	9.59	9.16		11.29	8.14	14.35	15.07	12.16	12.01		11.39	10.31	13.77	14.44	11.92	11.59		12.03	11.04	12.62	13.17	10.51	10.59		11.75	11.74	11.09	12.24	11.41	11.36		10.66	11.22	11.22	11.95	11.94	11.82
PC	N	9.08	3.82	10.04	11.13	9.04	10.67		9.12	6.15	10.67	11.97	9.96	9.96		11.55	9.32	11.04	13.14	9.51	10.34		12.12	10.66	10.97	12.89	9.73	10.01		12.15	10.96	10.93	12.08	10.95	10.67		11.88	10.39	10.34	11.46	11.88	11.15
		9.15	4.07	10.06	10.97	9.12	9.23		10.33	6.22	11.51	14.28	9.47	9.85		12.42	9.45	11.69	12.95	10.24	10.02		11.98	10.84	12.05	11.41	10.04	10.35		12.06	10.03	10.25	11.37	12.03	12.06		10.95	11.09	11.67	12.195	10.93	11.46
		9.46	3.59	9.85	11.05	10.09	9.09		11.29	4.13	10.11	12.55	9.15	9.1		11.39	9.04	11.48	13.09	10.06	10.06		12.03	11.32	11.68	12.85	10.49	9.56		11.75	11.19	10.54	11.75	10.58	11.29		10.66	10.45	12.44	12.05	12.04	10.68
	Y	9.08	5.04	10.43	11.6	9.69	9.68		9.12	7.01	13.74	12.97	12.61	10.77		11.55	9.53	13.07	13.13	11.16	11.19		12.12	10.52	11.85	12.12	10.45	10.04		12.15	10.59	11.09	11.49	12.05	12.01		11.88	10.25	11.36	11.98	10.78	10.86
		9.15	4.14	9.92	10.94	10.06	9.19		10.33	8.07	12.68	14.66	9.01	10.81		12.42	10.05	12.09	12.86	10.87	11.15		11.98	10.87	11.62	11.83	11.02	10.36		12.06	10.89	10.35	12.08	10.29	10.97		10.95	11.24	12.15	11.49	11.75	11.68
		9.46	4.67	10.96	11.22	8.77	9.39		11.29	7.03	13.97	15.51	10.95	12.29		11.39	9.32	12.56	14.01	11.35	11.21		12.03	11.13	12.23	12.96	10.17	10.14		11.75	11.27	10.85	12.16	11.13	11.45		10.66	10.07	11.35	12.17	12.24	11.29
Soil water storage（mm）
Treatment		0-10cm							10-20cm							20-40cm							40-60cm							60-80cm							80-100cm
Planting method	Super absorbent polymer	Sowing	Tillring	Jointing	Anthesis	Filling	Maturity		Sowing	Tillring	Jointing	Anthesis	Filling	Maturity		Sowing	Tillring	Jointing	Anthesis	Filling	Maturity		Sowing	Tillring	Jointing	Anthesis	Filling	Maturity		Sowing	Tillring	Jointing	Anthesis	Filling	Maturity		Sowing	Tillring	Jointing	Anthesis	Filling	Maturity
PA	N	11.671	4.9927	13.0544	16.866	12.2576	13.7728		13.3718	7.88709	14.9783	17.0058	15.0231	15.0336		32.802	25.702	33.7392	36.6644	29.0532	28.5136		34.9056	35.28	35.6832	34.8192	28.8864	31.4208		35.235	30.74	31.697	34.539	32.77	31.465		33.5016	30.033	32.3736	33.4734	32.6556	31.5276
		11.761	5.52301	12.139	15.8447	12.9291	12.6049		15.1459	7.73939	15.8383	19.0658	14.537	14.3475		35.2728	25.9576	32.0636	35.4716	29.4508	28.9396		34.5024	32.6592	31.5936	38.0448	30.3552	29.2032		34.974	32.016	32.045	35.467	34.655	34.829		30.879	31.1046	31.3866	34.4886	31.725	31.2174
		12.1594	6.40256	12.0594	15.5821	11.8862	12.3058		16.5535	8.87667	15.91	20.4392	14.3395	15.1708		32.3476	26.5256	34.1368	37.9424	31.6944	31.4672		34.6464	32.9184	34.7904	36.144	29.9232	28.9728		34.075	30.972	30.479	34.916	33.234	33.524		30.0612	30.9636	34.1784	34.8834	32.2326	32.007
	Y	11.671	6.86465	12.116	15.1464	12.0076	12.5136		13.3718	9.46638	17.6118	19.9737	15.7535	17.3494		32.802	27.8036	36.9484	38.3116	29.1668	30.5016		34.9056	32.4576	35.3664	37.6704	29.7792	29.4048		35.235	32.045	31.784	33.437	34.394	31.987		33.5016	31.2456	31.2456	33.4734	32.3454	33.3606
		11.761	5.73972	12.519	15.805	12.1862	12.7587		15.1459	11.4494	18.6503	19.9167	17.0563	16.1059		35.2728	28.9964	36.2384	41.4072	31.6944	31.3252		34.5024	32.112	34.2432	36.2592	30.0096	31.9392		34.974	30.363	32.016	34.307	33.205	32.828		30.879	31.866	32.0634	33.8964	34.2348	31.2174
		12.1594	6.18713	12.935	15.6761	12.4335	12.0643		16.5535	11.7678	19.0573	21.3831	15.2294	15.5965		32.3476	28.542	36.778	36.2952	29.7064	28.5988		34.6464	34.8192	36.9216	35.3088	31.5072	33.6672		34.075	31.668	29.058	35.293	32.567	35.206		30.0612	29.6946	34.0938	34.7142	33.5298	33.0222
PB	N	11.671	5.53518	13.0018	15.1921	12.2346	12.8196		13.3718	9.6356	14.317	16.5542	13.9188	15.211		32.802	25.9008	35.9544	39.9872	31.0412	28.6272		34.9056	32.3712	34.0128	39.6	30.1824	29.8944		35.235	31.465	32.161	35.061	33.321	33.988		33.5016	30.0612	31.1328	31.5276	31.7814	31.7532
		11.761	6.09765	11.901	15.3726	12.0343	12.6703		15.1459	7.0196	14.6401	20.3248	13.9188	16.4543		35.2728	26.5256	34.5628	36.21	30.7004	30.2176		34.5024	30.3264	35.4528	36.0864	29.808	32.0256		34.974	32.074	31.639	34.365	30.131	32.219		30.879	31.1328	30.9636	34.6578	33.9979	32.571
		12.1594	5.20282	11.9917	15.4976	12.0075	12.4668		16.5535	7.39747	16.7476	18.2222	15.1037	12.4906		32.3476	26.0144	34.1652	37.1188	32.234	30.53		34.6464	32.976	32.688	35.1936	29.232	29.0016		34.075	31.842	30.885	35.902	34.597	32.103		30.0612	30.597	34.263	36.5754	33.4452	33.5016
	Y	11.671	6.07058	13.1622	15.9505	12.4661	12.8919		13.3718	11.3297	17.8453	21.0645	15.7939	16.32		32.802	30.1892	38.766	38.6808	31.6092	32.4612		34.9056	34.0992	37.0656	34.6752	31.9968	32.112		35.235	30.392	31.726	34.626	33.611	31.958		33.5016	30.2868	33.981	34.2348	32.853	30.7944
		11.761	6.29588	14.1814	15.198	13.4291	12.7512		15.1459	10.86	18.8887	20.1553	15.9206	16.5455		35.2728	28.9112	36.778	38.0844	32.4896	32.5748		34.5024	34.4448	35.4816	35.3664	30.0384	33.2064		34.974	32.538	31.523	34.423	33.727	33.582		30.879	31.7532	32.4018	35.5602	34.2348	30.9636
		12.1594	6.58377	16.308	14.9561	12.4792	11.7153		16.5535	11.5859	19.4442	20.7614	17.1171	16.926		32.3476	29.2804	39.1068	41.0096	33.8528	32.9156		34.6464	31.7952	36.3456	37.9296	30.2688	30.4992		34.075	34.046	32.161	35.496	33.089	32.944		30.0612	31.6404	31.6404	33.699	33.6708	33.3324
PC	N	11.671	4.99147	13.6209	15.6673	12.8867	15.1518		13.3718	9.08345	15.2937	17.488	15.1294	15.1861		32.802	26.4688	31.3536	37.3176	27.0084	29.3656		34.9056	30.7008	31.5936	37.1232	28.0224	28.8288		35.235	31.784	31.697	35.032	31.755	30.943		33.5016	29.2998	29.1588	32.3172	33.5016	31.443
		11.761	5.31813	13.6481	15.4421	13.0008	13.1069		15.1459	9.18684	16.4977	20.8628	14.3851	15.0184		35.2728	26.838	33.1996	36.778	29.0816	28.4568		34.5024	31.2192	34.704	32.8608	28.9152	29.808		34.974	29.087	29.725	32.973	34.887	34.974		30.879	31.2738	32.9094	34.3899	30.8226	32.3172
		12.1594	4.69093	13.3632	15.5547	14.3835	12.9081		16.5535	6.09994	14.491	18.3353	13.899	13.8748		32.3476	25.6736	32.6032	37.1756	28.5704	28.5704		34.6464	32.6016	33.6384	37.008	30.2112	27.5328		34.075	32.451	30.566	34.075	30.682	32.741		30.0612	29.469	35.0808	33.981	33.9528	30.1176
	Y	11.671	6.51	13.5938	15.9605	13.4518	13.3499		13.3718	10.1467	19.2818	18.4646	18.8833	16.1359		32.802	27.0652	37.1188	37.2892	31.6944	31.7796		34.9056	30.2976	34.128	34.9056	30.096	28.9152		35.235	30.711	32.161	33.321	34.945	34.829		33.5016	28.905	32.0352	33.7836	30.3996	30.6252
		11.761	5.3475	12.9291	15.0524	13.9655	12.6741		15.1459	11.681	17.7943	20.8706	13.4923	16.1958		35.2728	28.542	34.3356	36.5224	30.8708	31.666		34.5024	31.3056	33.4656	34.0704	31.7376	29.8368		34.974	31.581	30.015	35.032	29.841	31.813		30.879	31.6968	34.263	32.4018	33.135	32.9376
		12.1594	6.03208	14.2845	15.4377	12.1747	12.9499		16.5535	10.1756	19.6046	22.0807	16.3974	18.4132		32.3476	26.4688	35.6704	39.7884	32.234	31.8364		34.6464	32.0544	35.2224	37.3248	29.2896	29.2032		34.075	32.683	31.465	35.264	32.277	33.205		30.0612	28.3974	32.007	34.3194	34.5168	31.8378
Total Soil water storage（mm）
Treatment												Treatment								Sources of crop water consumption
Planting method	Super absorbent polymer	Sowing	Tillring	Jointing	Anthesis	Filling	Maturity					Planting method	Super absorbent polymer	Soil water storage consumption	Total crop water consumption	Rainfall	Irrigation	Grain yield	WUE	Soil water storage consumption Ratio	Precipitation Ration	Irrigation ration
PA	N	126.252	103.895	129.829	138.829	117.876	119.924					PA	N	6.32833	371.712	252.9	112.484	2658.13	7.15106	1.70248	68.0365	30.261
		127.561	102.984	123.021	142.916	118.997	120.268							7.29263	372.676	252.9	112.484	2394.21	6.42436	1.95683	67.8605	30.1827
		125.768	105.687	131.075	144.991	120.076	116.313							9.45548	374.839	252.9	112.484	2473.04	6.59761	2.52254	67.4689	30.0085
	Y	126.252	107.838	133.288	144.576	119.053	123.346						Y	2.90553	362.555	252.9	106.749	2872.36	7.92256	0.801405	69.755	29.4436
		127.561	110.164	133.714	147.285	125.181	123.13							4.43099	364.08	252.9	106.749	2714.69	7.4563	1.21704	69.4627	29.3202
		125.768	111.011	139.786	143.377	122.406	122.949							2.81908	362.468	252.9	106.749	2704.41	7.46109	0.777745	69.7716	29.4506
PB	N	126.252	103.504	128.419	142.861	119.158	118.305					PB	N	7.9466	366.631	252.9	105.785	2612.42	7.12546	2.16746	68.9794	28.8532
		127.561	101.102	127.52	142.652	120.459	123.939							3.62229	362.307	252.9	105.785	2609.16	7.20151	0.999786	69.8027	29.1975
		125.768	102.188	129.856	142.608	122.022	117.991							7.77744	366.462	252.9	105.785	2649.33	7.22947	2.1223	69.0112	28.8665
	Y	126.252	111.976	140.82	144.606	124.719	125.388						Y	0.863539	356.021	252.9	102.257	3206.05	9.00522	0.242553	71.0352	28.7223
		127.561	112.265	137.732	144.364	126.112	126.041							1.51959	356.677	252.9	102.257	3317.21	9.30033	0.42604	70.9045	28.6695
		125.768	110.886	142.845	148.356	127.389	124.579							1.18861	356.346	252.9	102.257	3203.82	8.99077	0.333555	70.9704	28.6961
PC	N	126.252	100.544	121.021	139.913	116.549	118.707					PC	N	7.54471	368.475	252.9	108.03	2159.41	5.86041	2.04755	68.6343	29.3182
		127.561	103.836	130.959	140.334	116.205	119.975							7.58583	368.516	252.9	108.03	2120.5	5.75417	2.05848	68.6266	29.3149
		125.768	98.5351	129.177	142.055	121.017	113.004							12.7643	373.694	252.9	108.03	2087.15	5.58519	3.41572	67.6756	28.9087
	Y	126.252	102.924	136.158	140.404	124.525	123.31						Y	2.94168	360.735	252.9	104.893	2412.91	6.68887	0.815469	70.1069	29.0776
		127.561	108.573	132.788	138.918	123.201	124.241							3.32057	361.114	252.9	104.893	2486.43	6.88545	0.919536	70.0333	29.0471
		125.768	103.128	136.789	148.951	124.613	120.806							4.96234	362.756	252.9	104.893	2520.7	6.94877	1.36796	69.7164	28.9157
	Rainfal（mm)
		S-T	T-J	J-A	A-F	F-M	Total																			30.0777	44.3985	99.8222	0.18981	0.569012	1.27932
		16.3	55.8	80.1	39.1	61.6	252.9																			33.061	47.6196	112.816	0.312081	0.436188	1.03338
																										33.2825	48.1962	115.223	0.0764432	0.196079	0.468768
	Irrigation（mm）																									36.1115	51.068	126.3	0.182747	0.263061	0.650596
		S-T	T-J	J-A	A-F	F-M	Total																			27.8129	40.7186	95.3229	0.387083	0.501706	1.1745
	A1	28.4	49.1	35	0	0	112.5																			31.0718	44.6491	107.65	0.279733	0.331866	0.800138
	A2	28.4	44.5	33.9	0	0	106.8
	B1	28.4	45.7	31.6	0	0	105.7
	B2	28.4	42.7	31.2	0	0	102.3
	C1	28.4	46.4	33.2	0	0	108
	C2	28.4	43.2	33.3	0	0	104.9

## Sheet: Economic benefits
	Year	Treatment		Output (yuan ha-1)		Cost (yuan ha-1)		Economic benefits(yuan ha-1)
		Planting pattern	Super absorbent polymer	Grain	Straw	Conventional cost	Drip belts cost
	2019	PA	N	10545.1	5451.95	3750	7500	4747.08
			Y	12308.2	6183.75	4050	7500	6941.98
		PB	N	11662.3	5934.45	3750	6150	7696.79
			Y	14274.7	6696.56	4050	6150	10771.2
		PC	N	8852.83	5002.96	3750	6150	3955.8
			Y	10552.5	5532.39	4050	6150	5884.89
	2020	PA	N	7525.38	5614.19	3750	7500	1889.57
			Y	8291.46	6392.83	4050	7500	3134.29
		PB	N	7870.9	6310.56	3750	6150	4281.46
			Y	9727.08	6797.22	4050	6150	6324.31
		PC	N	6367.07	5287.83	3750	6150	1754.9
			Y	7420.04	5784.84	4050	6150	3004.88
